# Supplementary material for: How to implement a radiologist led whole-body MRI screening program
Source: Radiol Adv. 2026 Mar 10;3(2):umag014. doi: 10.1093/radadv/umag014 (PMC13008331; doi:10.1093/radadv/umag014)
Supplement: umag014_Supplementary_Data [file umag014_supplementary_data.zip]

Archive with 11 entries (11 files):
- 561464189_112307986_1767716107313.pdf
- 561464186_138321362_1767713264625.pdf
- 565056409_138321732_1770312791690.pdf
- 561464188_115188139_1767706020373.pdf
- 561464184_112306486_1767719946678.pdf
- 561464191_138321565_1767716441612.pdf
- 561464182_112306882_1767706293472.pdf
- Supplement_Data.zip
- 561464193_112307557_1768072873238.pdf
- 565056407_138321659_1772026679671.pdf
- 565056404_138321488_1770942474510.pdf
